# Supplementary material for: A Novel MDM2-Binding Chalcone Induces Apoptosis of Oral Squamous Cell Carcinoma
Source: Biomedicines. 2023 Jun 14;11(6):1711. doi: 10.3390/biomedicines11061711 (PMC10295897; doi:10.3390/biomedicines11061711)
Supplement: Supplementary file 1 [file biomedicines-11-01711-s001.zip]

Archive with 1 entries (1 files):
- biomedicines-2444097-supplementary.pdf
